# Supplementary material for: Postischemic Neuroprotection of Aminoethoxydiphenyl Borate Associates Shortening of Peri-Infarct Depolarizations
Source: Int J Mol Sci. 2022 Jul 4;23(13):7449. doi: 10.3390/ijms23137449 (PMC9266990; doi:10.3390/ijms23137449)
Supplement: Supplementary file 1 [file ijms-23-07449-s001.zip]

Archive with 1 entries (1 files):
- ijms-1767518-supplementary.pdf
